# Supplementary material for: Survey on Non-Human Primates and Mosquitoes Does not Provide Evidences of Spillover/Spillback between the Urban and Sylvatic Cycles of Yellow Fever and Zika Viruses Following Severe Outbreaks in Southeast Brazil
Source: Viruses. 2020 Mar 26;12(4):364. doi: 10.3390/v12040364 (PMC7232473; doi:10.3390/v12040364)
Supplement: Supplementary file 1 [file viruses-12-00364-s001.zip]

Archive with 3 entries (2 files):
- viruses-689607.suppl zip/
- viruses-689607.suppl zip/Table S1.pdf
- viruses-689607.suppl zip/Table S2_Abreu et al.xlsx
