# Supplementary material for: Survey on Non-Human Primates and Mosquitoes Does not Provide Evidences of Spillover/Spillback between the Urban and Sylvatic Cycles of Yellow Fever and Zika Viruses Following Severe Outbreaks in Southeast Brazil
Source: Viruses. 2020 Mar 26;12(4):364. doi: 10.3390/v12040364 (PMC7232473; doi:10.3390/v12040364)
Supplement: Supplementary file 1 [file viruses-12-00364-s001.zip › viruses-689607.suppl zip/Table S2_Abreu et al.xlsx]

## Sheet: T.S2 - Non-human primates exam.
	Supplementary table 2: Summary of the characteristics of non-human primates examined
		NHPs captured before ZIKV and YFV outbreaks
		NHPs examined during the ZIKV and before YFV outbreaks
		NHPs examined after ZIKV and during YFV outbreaks
	*	Hybrids of C. jacchus and C. penicillata.
Non-Human Primate Data									Molecular results		PRNT results							ELISA results			Conclusions
Nº	Code	Species	Test performed	County	State	Habitat	Health state	Collect.date	rt-PCR	CT	YFV 90%	ZIKV 90%	DENV1 90%	DENV2 90%	DENV3 90%	DENV 4 90%	Serum quality	YFV	ZIKV	DENV	Imunological	Molecular
1	RJ01	Callithrix jacchus*	PCR + Serological	Macaé	RJ	Sylvatic	Healthy	2015/1	Neg.	_	<10	< 10	-	-	-	-	Normal	-	-	-	_	_
2	RJ02	Sapajus nigritus	PCR + Serological	Macaé	RJ	Periurban	Healthy	2015/1	Neg.	_	< 5	<10	-	-	-	-	Normal	-	-	-	_	_
3	RJ03	Alouatta g. clamitans	PCR + Serological	Miguel Pereira	RJ	Sylvatic	Healthy	2015/2	Neg.	_	< 5	< 10	-	-	-	-	Normal	-	-	-	_	_
4	RJ04	Callithrix jacchus*	PCR + Serological	Miguel Pereira	RJ	Sylvatic	Healthy	2015/2	Neg.	_	<10	< 10	-	-	-	-	Normal	-	-	-	_	_
5	RJ05	Callithrix jacchus*	PCR + Serological	Miguel Pereira	RJ	Sylvatic	Healthy	2015/2	Neg.	_	<10	<10	-	-	-	-	Hemolyzed+	-	-	-	_	_
6	RJ06	Callithrix jacchus*	PCR + Serological	Miguel Pereira	RJ	Sylvatic	Healthy	2015/2	Neg.	_	< 5	< 10	-	-	-	-	Normal	-	-	-	_	_
7	RJ07	Alouatta g. clamitans	PCR + Serological	Miguel Pereira	RJ	Sylvatic	Healthy	2015/2	Neg.	_	< 5	< 10	-	-	-	-	Normal	-	-	-	_	_
8	RJ08	Alouatta g. clamitans	PCR + Serological	Guapimirim	RJ	Sylvatic	Healthy	2015/2	Neg.	_	< 5	< 10	-	-	-	-	Normal	-	-	-	_	_
9	RJ09	Callithrix jacchus*	PCR + Serological	Guapimirim	RJ	Sylvatic	Healthy	2015/2	Neg.	_	< 5	< 10	-	-	-	-	Normal	-	-	-	_	_
10	RJ10	Callithrix jacchus*	PCR + Serological	Guapimirim	RJ	Sylvatic	Healthy	2015/2	Neg.	_	< 5	168.3	28.9	23.9	48.0	< 10	Hemolyzed++	Neg.	Neg.	Neg.	Unspecific effect	_
11	RJ11	Callithrix jacchus*	PCR + Serological	Guapimirim	RJ	Sylvatic	Healthy	2015/2	Neg.	_	< 5	< 10	-	-	-	-	Normal	-	-	-	_	_
12	RJ12	Callithrix jacchus*	PCR + Serological	Guapimirim	RJ	Sylvatic	Healthy	2015/2	Neg.	_	< 5	< 10	-	-	-	-	Normal	-	-	-	_	_
13	RJ13	Callithrix jacchus*	PCR + Serological	Guapimirim	RJ	Sylvatic	Healthy	2015/2	Neg.	_	< 5	< 10	-	-	-	-	Hemolyzed+	-	-	-	_	_
14	RJ14	Callithrix jacchus*	PCR + Serological	Magé	RJ	Periurban	Healthy	2015/2	Neg.	_	< 5	< 10	-	-	-	-	Hemolyzed+	-	-	-	_	_
15	RJ17	Callithrix jacchus*	PCR + Serological	Rio de Janeiro	RJ	Periurban	Healthy	2016/1	Neg.	_	< 5	< 10	-	-	-	-	Normal	-	-	-	_	_
16	RJ18	Callithrix jacchus*	PCR + Serological	Rio de Janeiro	RJ	Periurban	Healthy	2016/1	Neg.	_	< 5	17.2189	<20	< 10	< 10	< 10	Hemolyzed++	Neg.	Neg.	Neg.	Unspecific effect	_
17	RJ19	Callithrix jacchus*	PCR + Serological	Rio de Janeiro	RJ	Periurban	Healthy	2016/1	Neg.	_	< 5	< 10	-	-	-	-	Hemolyzed++	-	-	-	-	_
18	RJ20	Callithrix jacchus*	PCR + Serological	Rio de Janeiro	RJ	Periurban	Healthy	2016/1	Neg.	_	< 5	< 10	-	-	-	-	Normal	-	-	-	_	_
19	RJ21	Sapajus nigritus	PCR + Serological	Macaé	RJ	Sylvatic	Healthy	2016/1	Neg.	_	< 5	< 10	-	-	-	-	Normal	-	-	-	_	_
20	RJ22	Sapajus nigritus	PCR + Serological	Macaé	RJ	Sylvatic	Healthy	2016/1	Neg.	_	< 5	< 10	-	-	-	-	Normal	-	-	-	_	_
21	RJ25	Callithrix jacchus*	PCR + Serological	Nova Friburgo	RJ	Sylvatic	Healthy	2016/1	Neg.	_	< 5	< 10	-	-	-	-	Normal	-	-	-	_	_
22	RJ26	Callithrix jacchus*	PCR + Serological	Nova Friburgo	RJ	Sylvatic	Healthy	2016/1	Neg.	_	< 5	< 10	-	-	-	-	Hemolyzed+	-	-	-	_	_
23	RJ27	Callithrix jacchus*	PCR + Serological	Nova Friburgo	RJ	Sylvatic	Healthy	2016/1	Neg.	_	< 5	< 10	-	-	-	-	Hemolyzed+	-	-	-	_	_
24	RJ30	Alouatta g. clamitans	PCR + Serological	Miguel Pereira	RJ	Sylvatic	Healthy	2016/1	Neg.	_	< 5	< 10	_	-	-	-	Normal	-	-	-	_	_
25	RJ32	Callithrix jacchus*	PCR + Serological	Miguel Pereira	RJ	Sylvatic	Healthy	2016/1	Neg.	_	< 5	< 10	_	-	-	-	Hemolyzed+	-	-	-	-	_
26	RJ34	Alouatta g. clamitans	PCR + Serological	Teresópolis	RJ	Sylvatic	Healthy	2016/1	Neg.	_	< 5	< 10	_	-	-	-	Normal	-	-	-	_	_
27	RJ35	Alouatta g. clamitans	PCR + Serological	Carmo	RJ	Sylvatic	Healthy	2016/1	Neg.	_	< 5	< 10	_	-	-	-	Normal	-	-	-	_	_
28	RJ37	Alouatta g. clamitans	PCR + Serological	Carmo	RJ	Sylvatic	Healthy	2016/1	Neg.	_	< 5	< 10	_	-	-	-	Normal	-	-	-	_	_
29	RJ39	Alouatta g. clamitans	PCR + Serological	Além Paraíba	MG	Sylvatic	Healthy	2016/1	Neg.	_	< 5	< 10	_	-	-	-	Normal	-	-	-	_	_
30	RJ40	Callithrix jacchus*	PCR + Serological	Além Paraíba	MG	Periurban	Healthy	2016/1	Neg.	_	< 5	< 10	_	-	-	-	Normal	-	-	-	_	_
31	RJ41	Callithrix jacchus*	PCR + Serological	Além Paraíba	MG	Periurban	Healthy	2016/1	Neg.	_	< 5	< 10	_	-	-	-	Normal	-	-	-	_	_
32	RJ42	Callithrix jacchus*	PCR + Serological	Três Rios	RJ	Sylvatic	Healthy	2016/1	Neg.	_	< 5	< 10	_	-	-	-	Hemolyzed+	-	-	-	-	_
33	RJ43	Callithrix jacchus*	PCR + Serological	Três Rios	RJ	Sylvatic	Healthy	2016/1	Neg.	_	< 5	< 10	_	-	-	-	Normal	-	-	-	_	_
34	RJ44	Callithrix jacchus*	PCR + Serological	Três Rios	RJ	Periurban	Healthy	2016/1	Neg.	_	< 5	< 10	_	-	-	-	Normal	-	-	-	_	_
35	RJ45	Callithrix jacchus*	PCR + Serological	Três Rios	RJ	Periurban	Healthy	2016/1	Neg.	_	< 5	< 10	_	-	-	-	Normal	-	-	-	_	_
36	RJ46	Alouatta g. clamitans	PCR + Serological	Santana do Deserto	MG	Sylvatic	Dying	2016/1	Neg.	_	29.9	341.8	180.0	<10	< 10	< 10	Hemolyzed+++	Neg.	Neg.	Neg.	Unspecific effect	_
37	RJ47	Alouatta g. clamitans	PCR + Serological	Teresópolis	RJ	Sylvatic	Healthy	2016/1	Neg.	_	< 5	< 10	_	-	-	-	Normal	-	-	-	_	_
38	RJ48	Alouatta g. clamitans	PCR + Serological	Teresópolis	RJ	Sylvatic	Healthy	2016/1	Neg.	_	< 5	< 10	_	-	-	-	Normal	-	-	-	_	_
39	RJ49	Sapajus nigritus	PCR + Serological	Teresópolis	RJ	Sylvatic	Healthy	2016/1	Neg.	_	< 5	< 10	_	-	-	-	Normal	-	-	-	_	_
40	RJ51	Callithrix jacchus*	PCR + Serological	Nova Iguaçú	RJ	Periurban	Healthy	2016/2	Neg.	_	< 5	< 10	_	-	-	-	Normal	-	-	-	_	_
41	RJ52	Callithrix jacchus*	PCR + Serological	Nova Iguaçú	RJ	Periurban	Healthy	2016/2	Neg.	_	< 5	< 10	_	-	-	-	Normal	-	-	-	_	_
42	RJ53	Callithrix jacchus*	PCR + Serological	Nova Iguaçú	RJ	Periurban	Healthy	2016/2	Neg.	_	< 5	< 10	_	-	-	-	Normal	-	-	-	_	_
43	RJ55	Sapajus nigritus	PCR + Serological	Teresópolis	RJ	Sylvatic	Healthy	2016/2	Neg.	_	< 5	< 10	_	-	-	-	Normal	-	-	-	_	_
44	RJ56	Alouatta g. clamitans	PCR + Serological	Volta Redonda	RJ	ZOO	Healthy	2016/2	Neg.	_	< 5	< 10	_	-	-	-	Normal	-	-	-	_	_
45	RJ57	Alouatta g. clamitans	PCR + Serological	Volta Redonda	RJ	ZOO	Healthy	2016/2	Neg.	_	< 5	< 10	_	-	-	-	Normal	-	-	-	_	_
46	RJ58	Alouatta g. clamitans	PCR + Serological	Volta Redonda	RJ	ZOO	Healthy	2016/2	Neg.	_	< 5	< 10	_	-	-	-	Hemolyzed+	-	-	-	-	_
47	RJ59	Alouatta g. clamitans	PCR + Serological	Macaé	RJ	Sylvatic	Healthy	2016/2	Neg.	_	< 5	< 10	-	-	-	-	Normal	-	-	-	_	_
48	RJ60	Leontopithecus rosalia	PCR + Serological	Rio das Ostras	RJ	Periurban	Healthy	2016/2	Neg.	_	<10	10.8149	-	< 10	< 10	< 10	Hemolyzed++	Neg.	Neg.	Neg.	Unspecific effect	_
49	RJ61	Leontopithecus rosalia	PCR + Serological	Rio das Ostras	RJ	Periurban	Healthy	2016/2	Neg.	_	< 5	< 10	-	-	-	-	Normal	-	-	-	_	_
50	RJ62	Leontopithecus rosalia	PCR + Serological	Rio das Ostras	RJ	Periurban	Healthy	2016/2	Neg.	_	< 5	41.6	<100	< 10	< 10	< 10	Hemolyzed++	-	-	-	Unspecific effect	_
51	RJ63	Leontopithecus rosalia	PCR + Serological	Rio das Ostras	RJ	Periurban	Healthy	2016/2	Neg.	_	< 5	< 10	-	-	-	-	Hemolyzed+	-	-	-	-	_
52	RJ64	Leontopithecus rosalia	PCR + Serological	Rio das Ostras	RJ	Periurban	Healthy	2016/2	Neg.	_	< 5	13.1	<100	14.4	< 10	< 10	Hemolyzed++	-	-	-	Unspecific effect	_
53	RJ65	Alouatta g. clamitans	PCR + Serological	Itaocara	RJ	Sylvatic	Healthy	2016/2	Neg.	_	< 5	< 10	_	-	-	-	Normal	-	-	-	_	_
54	RJ66	Alouatta g. clamitans	PCR + Serological	Petrópolis	RJ	Sylvatic	Dying	2016/2	Neg.	_	< 5	< 10	_	-	-	-	Normal	-	-	-	_	_
55	RJ67	Sapajus nigritus	PCR + Serological	Itatiaia	RJ	Sylvatic	Healthy	2016/2	Neg.	_	< 5	< 10	_	-	-	-	Normal	-	-	-	_	_
56	RJ68	Sapajus nigritus	PCR + Serological	Itatiaia	RJ	Sylvatic	Healthy	2016/2	Neg.	_	<10	< 10	_	-	-	-	Normal	-	-	-	_	_
57	RJ69	Sapajus nigritus	PCR + Serological	Itatiaia	RJ	Sylvatic	Healthy	2016/2	Neg.	_	< 5	< 10	_	-	-	-	Normal	-	-	-	_	_
58	RJ70	Callicebus nigrifrons	PCR + Serological	Itanhandu	MG	Sylvatic	Healthy	2016/2	Neg.	_	< 5	< 10	_	-	-	-	Normal	-	-	-	_	_
59	RJ71	Callithrix jacchus/aurita	PCR + Serological	Queluz	SP	Sylvatic	Healthy	2016/2	Neg.	_	<10	< 10	-	-	-	-	Hemolyzed+	-	-	-	-	_
60	RJ72	Sapajus nigritus	PCR + Serological	Itatiaia	RJ	Sylvatic	Healthy	2016/2	Neg.	_	< 5	< 10	-	-	-	-	Normal	-	-	-	_	_
61	RJ73	Sapajus nigritus	PCR + Serological	Itatiaia	RJ	Sylvatic	Healthy	2016/2	Neg.	_	< 5	< 10	-	-	-	-	Normal	-	-	-	_	_
62	RJ74	Sapajus nigritus	PCR + Serological	Itatiaia	RJ	Sylvatic	Healthy	2016/2	Neg.	_	< 5	< 10	-	-	-	-	Normal	-	-	-	_	_
63	RJ75	Sapajus nigritus	PCR + Serological	Itatiaia	RJ	Sylvatic	Healthy	2016/2	Neg.	_	< 5	< 10	-	-	-	-	Normal	-	-	-	_	_
64	RJ76	Sapajus nigritus	PCR + Serological	Itatiaia	RJ	Sylvatic	Healthy	2016/2	Neg.	_	< 5	< 10	-	-	-	-	Normal	-	-	-	_	_
65	RJ77	Sapajus nigritus	PCR + Serological	Itatiaia	RJ	Sylvatic	Healthy	2016/2	Neg.	_	< 5	< 10	-	-	-	-	Normal	-	-	-	_	_
66	RJ78	Sapajus nigritus	PCR + Serological	Itatiaia	RJ	Sylvatic	Healthy	2016/2	Neg.	_	< 5	< 10	-	-	-	-	Normal	-	-	-	_	_
67	RJ79	Sapajus nigritus	PCR + Serological	Itatiaia	RJ	Sylvatic	Healthy	2016/2	Neg.	_	< 5	< 10	-	-	-	-	Normal	-	-	-	_	_
68	RJ80	Sapajus nigritus	PCR + Serological	Itatiaia	RJ	Sylvatic	Healthy	2016/2	Neg.	_	< 5	< 10	-	-	-	-	Normal	-	-	-	_	_
69	RJ81	Alouatta g. clamitans	PCR + Serological	Sumidouro	RJ	Sylvatic	Healthy	2016/2	Neg.	_	< 5	< 10	-	-	-	-	Normal	-	-	-	_	_
70	RJ82	Alouatta g. clamitans	PCR + Serological	Sumidouro	RJ	Sylvatic	Healthy	2016/2	Neg.	_	< 5	< 10	-	-	-	-	Normal	-	-	-	_	_
71	RJ83	Alouatta g. clamitans	PCR + Serological	Cordeiros	RJ	Sylvatic	Healthy	2017/1	Neg.	_	< 5	< 10	_	-	-	-	Normal	-	-	-	_	_
72	RJ84	Alouatta g. clamitans	PCR + Serological	Cordeiros	RJ	Sylvatic	Run over	2017/1	Neg.	_	< 5	< 10	_	-	-	-	Normal	-	-	-	_	_
73	RJ87	Alouatta g. clamitans	PCR + Serological	Macaé	RJ	Sylvatic	Dead	2017/1	YFV	_	<20	87.1	<500	< 10	29.5	< 10	Hemolyzed+++	Neg.	Neg.	Neg.	Unspecific effect	YFV
74	RJ91B	Callithrix jacchus*	PCR + Serological	Rio de Janeiro	RJ	Periurban	Healthy	2017/1	Neg.	_	< 5	31.26	<20	-	< 10	< 10	Hemolyzed++	Neg.	Neg.	Neg.	Unspecific effect	_
75	RJ93	Callithrix jacchus*	PCR + Serological	Rio de Janeiro	RJ	Periurban	Healthy	2017/1	Neg.	_	<5	<10	-	-	-	-	Normal	-	-	-	_	_
76	RJ95	Alouatta g. clamitans	PCR + Serological	Carmo	RJ	Sylvatic	Dead	2017/1	YFV	11.7	< 5	65.9	30.0	10.3	< 10	< 10	Hemolyzed+++	Neg.	Neg.	Neg.	Unspecific effect	YFV
77	RJ96	Alouatta g. clamitans	PCR + Serological	Carmo	RJ	Sylvatic	Dead	2017/1	YFV	Conven.	<40	420.3	-	>250	< 10	< 10	Hemolyzed+++	Neg.	Neg.	Neg.	Unspecific effect	YFV
78	RJ102	Callithrix jacchus*	PCR + Serological	Rio de Janeiro	RJ	Periurban	Healthy	2017/1	Neg.	_	< 5	< 10	-	-	-	-	Normal	-	-	-	_	_
79	RJ103	Callithrix jacchus*	PCR + Serological	Rio de Janeiro	RJ	Periurban	Healthy	2017/1	Neg.	_	< 5	< 10	-	-	-	-	Hemolyzed+	-	-	-	_	_
80	RJ104	Callithrix jacchus*	PCR + Serological	Guapimirim	RJ	Sylvatic	Dead	2017/1	YFV	13.7	< 5	11.6	-	-	-	-	Hemolyzed+++	Neg.	Neg.	Neg.	Unspecific effect	YFV
81	RJ105	Alouatta g. clamitans	PCR + Serological	Paraty	RJ	Sylvatic	Healthy	2017/1	Neg.	_	< 5	< 10	-	-	-	-	Normal	-	-	-	_	_
82	RJ106	Callithrix jacchus*	PCR + Serological	Paraty	RJ	Sylvatic	Healthy	2017/1	Neg.	_	< 5	< 10	-	-	-	-	Normal	-	-	-	_	_
83	RJ107	Callithrix jacchus*	PCR + Serological	Paraty	RJ	Sylvatic	Healthy	2017/1	Neg.	_	< 5	< 10	-	-	-	-	Normal	-	-	-	_	_
84	RJ108	Callithrix jacchus*	PCR + Serological	Paraty	RJ	Sylvatic	Healthy	2017/1	Neg.	_	< 5	< 10	-	-	-	-	Normal	-	-	-	_	_
85	RJ109	Callithrix jacchus*	PCR + Serological	Paraty	RJ	Sylvatic	Healthy	2017/1	Neg.	_	< 5	< 10	-	-	-	-	Normal	-	-	-	_	_
86	RJ110	Callithrix jacchus*	PCR + Serological	Paraty	RJ	Sylvatic	Healthy	2017/1	Neg.	_	< 5	< 10	-	-	-	-	Normal	-	-	-	_	_
87	RJ111	Alouatta g. clamitans	PCR + Serological	Angra dos Reis	RJ	Sylvatic	Healthy	2017/1	Neg.	_	< 5	< 10	-	-	-	-	Normal	-	-	-	_	_
88	RJ112	Alouatta g. clamitans	PCR + Serological	Maricá	RJ	ZOO	Healthy	2017/1	Neg.	_	< 5	< 10	-	-	-	-	Normal	-	-	-	_	_
89	AR01	Callithrix jacchus*	PCR + Serological	Angra dos Reis	RJ	Sylvatic	Healthy	2017/1	Neg.	_	< 5	< 10	-	-	-	-	Normal	-	-	-	_	_
90	AR03	Alouatta g. clamitans	PCR + Serological	Angra dos Reis	RJ	Sylvatic	Healthy	2017/1	Neg.	_	< 5	12.7	-	-	-	-	Hemolyzed++	Neg.	Neg.	Neg.	Unspecific effect	_
91	AR05	Callithrix jacchus*	PCR + Serological	Angra dos Reis	RJ	Sylvatic	Healthy	2017/1	Neg.	_	< 5	< 10	-	-	-	-	Hemolyzed+	-	-	-	_	_
92	RJ118	Callithrix jacchus*	PCR + Serological	Angra dos Reis	RJ	Sylvatic	Healthy	2017/1	Neg.	_	< 5	39.1	-	-	-	-	Hemolyzed+++	Neg.	Neg.	Neg.	Unspecific effect	_
93	RJ119	Alouatta g. clamitans	PCR + Serological	Angra dos Reis	RJ	Sylvatic	Healthy	2017/1	Neg.	_	< 5	< 10	-	-	-	-	Normal	-	-	-	_	_
94	RJ122	Alouatta g. clamitans	PCR + Serological	Macaé	RJ	Sylvatic	Healthy	2017/2	Neg.	_	<5	< 10	-	-	-	-	Normal	-	-	-	_	_
95	RJ124	Alouatta g. clamitans	PCR + Serological	Rio de Janeiro	RJ	Tijuca	Healthy	2017/2	Neg.	_	< 5	< 10	-	-	-	-	Normal	-	-	-	_	_
96	RJ125	Callithrix jacchus*	PCR + Serological	Niterói	RJ	Periurban	Healthy	2018/1	Neg.	_	<10	< 10	-	-	-	-	Normal	-	-	-	_	_
97	RJ126	Callithrix jacchus*	PCR + Serological	Niterói	RJ	Periurban	Healthy	2018/1	Neg.	_	<10	< 10	-	-	-	-	Normal	-	-	-	_	_
98	RJ127	Callithrix jacchus*	PCR + Serological	Niterói	RJ	Periurban	Healthy	2018/1	Neg.	_	<10	< 10	-	-	-	-	Normal	-	-	-	_	_
99	RJ130	Callithrix jacchus*	PCR + Serological	Niterói	RJ	Periurban	Healthy	2018/1	Neg.	_	< 5	< 10	-	-	-	-	Hemolyzed+	-	-	-	_	_
100	RJ131	Callithrix jacchus*	PCR + Serological	Niterói	RJ	Periurban	Healthy	2018/1	Neg.	_	< 5	< 10	-	-	-	-	Hemolyzed+	-	-	-	_	_
101	RJ132	Callithrix jacchus*	PCR + Serological	Niterói	RJ	Sylvatic	Healthy	2018/1	Neg.	_	< 5	< 10	-	-	-	-	Normal	-	-	-	_	_
102	RJ133	Callithrix jacchus*	PCR + Serological	Valença	RJ	Sylvatic	Healthy	2018/1	Neg.	_	< 5	< 10	-	-	-	-	Normal	-	-	-	_	_
103	RJ134	Callithrix jacchus*	PCR + Serological	Valença	RJ	Periurban	Healthy	2018/1	Neg.	_	< 5	< 10	-	-	-	-	Normal	-	-	-	_	_
104	RJ140	Alouatta g. clamitans	PCR + Serological	Angra dos Reis	RJ	Sylvatic	Healthy	2018/1	Neg.	_	< 5	< 10	-	-	-	-	Normal	-	-	-	_	_
105	RJ141	Alouatta g. clamitans	PCR + Serological	Angra dos Reis	RJ	Sylvatic	Healthy	2018/1	Neg.	_	<10	< 10	-	-	-	-	Normal	-	-	-	_	_
106	RJ143	Sapajus nigritus	PCR + Serological	Itatiaia	RJ	Sylvatic	Healthy	2018/1	Neg.	_	12.6	< 10	-	-	-	-	Normal	-	-	-	YFV	_
107	RJ144	Sapajus nigritus	PCR + Serological	Itatiaia	RJ	Sylvatic	Healthy	2018/1	Neg.	_	23.4	< 10	-	-	-	-	Normal	-	-	-	YFV	_
108	RJ145	Sapajus nigritus	PCR + Serological	Itatiaia	RJ	Sylvatic	Healthy	2018/1	Neg.	_	< 5	< 10	-	-	-	-	Normal	-	-	-	_	_
109	RJ146	Sapajus nigritus	PCR + Serological	Itatiaia	RJ	Sylvatic	Healthy	2018/1	Neg.	_	11.5	< 10	-	-	-	-	Normal	-	-	-	YFV	_
110	RJ147	Sapajus nigritus	PCR + Serological	Itatiaia	RJ	Sylvatic	Healthy	2018/1	Neg.	_	< 10	< 10	-	-	-	-	Normal	-	-	-	_	_
111	RJ148	Sapajus nigritus	PCR + Serological	Itatiaia	RJ	Sylvatic	Healthy	2018/1	Neg.	_	< 5	< 10	-	-	-	-	Normal	-	-	-	_	_
112	RJ149	Sapajus nigritus	PCR + Serological	Itatiaia	RJ	Sylvatic	Healthy	2018/1	Neg.	_	< 5	< 10	-	-	-	-	Normal	-	-	-	_	_
113	RJ151	Sapajus nigritus	PCR + Serological	Itatiaia	RJ	Sylvatic	Healthy	2018/1	Neg.	_	< 5	< 10	-	-	-	-	Normal	-	-	-	_	_
114	RJ152	Sapajus nigritus	PCR + Serological	Itatiaia	RJ	Sylvatic	Healthy	2018/1	Neg.	_	<10	< 10	-	-	-	-	Normal	-	-	-	_	_
115	ES01	Brachyteles arachnoides	PCR + Serological	Santa Maria de Jetibá	ES	Sylvatic	Healthy	2016/2	Neg.	_	< 5	14.5	<10	< 10	17.17	< 10	Normal	Neg.	Neg.	Neg.	Unspecific effect	_
116	ES04	Alouatta g. clamitans	PCR + Serological	Domingos martins	ES	Sylvatic	Dying	2017/1	YFV	Conven.	<10	85.4	_	24.51	< 10	< 10	Hemolyzed+++	Neg.	Neg.	Neg.	Unspecific effect	YFV
117	ES05	Alouatta g. clamitans	PCR + Serological	Domingos martins	ES	Sylvatic	Dead	2017/1	YFV	Conven.	< 5	<10	<500	_	< 10	< 10	Hemolyzed+++	-	-	-	Unspecific effect	YFV
118	MG01	Callithrix penicillata	PCR + Serological	Belo Horizonte	MG	Periurban	Healthy	2017/1	Neg.	_	< 5	<10	_	_	_	_	Normal	-	-	-	_	_
119	RJ23	Callithrix jacchus*	Just PCR	Nova Friburgo	RJ	Sylvatic	Healthy	2016/1	Neg.	_											_	_
120	RJ54	Alouatta g. clamitans	Just PCR	Teresópolis	RJ	Sylvatic	Dead	2016/2	Neg.	_											_	_
121	RJ88	Callithrix jacchus*	Just PCR	Rio de Janeiro	RJ	Periurban	Healthy	2017/1	Neg.	_											_	_
122	RJ89	Callithrix jacchus*	Just PCR	Rio de Janeiro	RJ	Periurban	Healthy	2017/1	Neg.	_											_	_
123	RJ90	Callithrix jacchus*	Just PCR	Rio de Janeiro	RJ	Periurban	Healthy	2017/1	Neg.	_											_	_
124	RJ92	Callithrix jacchus*	Just PCR	Rio de Janeiro	RJ	Periurban	Healthy	2017/1	Neg.	_											_	_
125	RJ94	Alouatta g. clamitans	Just PCR	Macaé	RJ	Sylvatic	Dead	2017/1	YFV	16.8											_	YFV
126	RJ97	Callithrix jacchus*	Just PCR	Araras	RJ	Sylvatic	Dead	2017/1	YFV	Conven.											_	YFV
127	RJ98	Alouatta g. clamitans	Just PCR	Macaé	RJ	Sylvatic	Dead	2017/1	YFV	13.7											_	YFV
128	RJ100	Callithrix jacchus*	Just PCR	Rio de Janeiro	RJ	Periurban	Healthy	2017/1	Neg.	_											_	_
129	RJ101	Callithrix jacchus*	Just PCR	Rio de Janeiro	RJ	Periurban	Healthy	2017/1	Neg.	_											_	_
130	AR2	Callithrix jacchus*	Just PCR	Angra dos Reis	RJ	Periurban	Healthy	2017/1	Neg.	_											_	_
131	AR4	Callithrix jacchus*	Just PCR	Angra dos Reis	RJ	Periurban	Healthy	2017/1	Neg.	_											_	_
132	ES03	Alouatta g. clamitans	Just PCR	Domingos martins	ES	Sylvatic	Dead	2017/1	YFV	15.4											_	YFV
133	RJ120	Callithrix jacchus*	Just PCR	Angra dos Reis	RJ	Sylvatic	Dead	2017/1	Neg.	_											_	_
134	RJ121	Alouatta g. clamitans	Just PCR	Angra dos Reis	RJ	Sylvatic	Dead	2017/1	Neg.	_											_	_
135	RJ123	Alouatta g. clamitans	Just PCR	Miguel Pereira	RJ	Sylvatic	Dead	2017/2	YFV	Conven.											_	YFV
136	RJ128	Callithrix jacchus*	Just PCR	Niterói	RJ	Periurban	Dead	2018/1	Neg.	_											_	_
137	RJ129	Callithrix jacchus*	Just PCR	Niterói	RJ	Periurban	Healthy	2018/1	Neg.	_											_	_
138	RJ136	Alouatta g. clamitans	Just PCR	Angra dos Reis	RJ	Sylvatic	Dead	2018/1	YFV	Conven.											_	YFV
139	RJ137	Alouatta g. clamitans	Just PCR	Angra dos Reis	RJ	Sylvatic	Dead	2018/1	Neg.	_											_	_
140	RJ138	Alouatta g. clamitans	Just PCR	Angra dos Reis	RJ	Sylvatic	Dead	2018/1	YFV	Conven.											_	YFV
141	RJ139	Alouatta g. clamitans	Just PCR	Angra dos Reis	RJ	Sylvatic	Dead	2018/1	YFV	Conven.											_	YFV
142	RJ142	Alouatta g. clamitans	Just PCR	Angra dos Reis	RJ	Sylvatic	Dead	2018/1	Neg.	_											_	_
143	RJ150	Callithrix jacchus*	Just PCR	Rio de Janeiro	RJ	Periurban	Dead	2018/1	Neg.	_											_	_
144	RJ154	Alouatta g. clamitans	Just PCR	Macaé	RJ	Sylvatic	Healthy	2018/2	Neg.	_											_	_
